# Supplementary material for: Collateral mutagenesis funnels multiple sources of DNA damage into a ubiquitous mutational signature
Source: bioRxiv. 2025 Sep 1:2025.08.28.672844. Preprint. [Version 1] doi: 10.1101/2025.08.28.672844 (PMC12424658; doi:10.1101/2025.08.28.672844)
Supplement: Supplement 1 [file media-1.xlsx]

## Sheet: Supplementary table 1
Model 1: SBS5 ~ Damage-specific signature + covariates
Model 2: SBS5 ~ Damage-specific signature + SBS1 + Age + covariates
R2: semipartial r2
P: P value of the damage-specific signature coefficient
For more details, see Methods and main text
R2 (model 1)	P value (model 1)	R2 (model 2)	P value (model 2)	Number of samples	Damage-specific signature	Etiology of damage-specific signature	Tissue/Cancer	Data type	Publication	Signature attribution method
0.563098	4.34e-18	0.365699	5.63e-16	87	SBS4	Tobacco smoking	Liver-HCC	WG	Alexandrov et al. 2020	Original study
0.468761	3.92e-07	0.455893	8.86e-07	43	SBS4	Tobacco smoking	Lung-SCC	WG	Alexandrov et al. 2020	Original study
0.474509	5.34e-13	0.237948	4.51e-11	77	SBS18	Oxidative damage	Breast-AdenoCA	WG	Alexandrov et al. 2020	Original study
0.236248	4.65e-05	0.0685776	0.00856402	32	SBS18	Oxidative damage	CNS-Medullo	WG	Alexandrov et al. 2020	Original study
0.0507121	0.197606	0.00480923	0.678071	34	SBS18	Oxidative damage	ColoRect-AdenoCA	WG	Alexandrov et al. 2020	Original study
0.33733	7e-05	0.294575	0.000135812	39	SBS18	Oxidative damage	Eso-AdenoCA	WG	Alexandrov et al. 2020	Original study
0.459504	3.44e-13	0.165519	3.42e-09	86	SBS18	Oxidative damage	Panc-AdenoCA	WG	Alexandrov et al. 2020	Original study
0.00745994	0.407791	0.00773325	0.376423	95	SBS18	Oxidative damage	Prost-AdenoCA	WG	Alexandrov et al. 2020	Original study
0.651387	1.44e-10	0.415238	2.84e-08	41	SBS18	Oxidative damage	Stomach-AdenoCA	WG	Alexandrov et al. 2020	Original study
0.300492	2.8e-08	0.33926	2.61e-10	88	SBS7a	UV light	Skin-Melanoma	WG	Alexandrov et al. 2020	Original study
0.132418	0.000474172	0.175109	2.01e-05	88	SBS7b	UV light	Skin-Melanoma	WG	Alexandrov et al. 2020	Original study
0.416528	5.08e-11	0.458228	3.45e-14	81	SBS7c	UV light	Skin-Melanoma	WG	Alexandrov et al. 2020	Original study
0.0640157	0.0171376	0.0881968	0.00326858	88	SBS7d	UV light	Skin-Melanoma	WG	Alexandrov et al. 2020	Original study
0.545781	4.44e-27	0.29489	1.01e-22	123	SBS29	Tobacco chewing	Liver-HCC	WG	Alexandrov et al. 2020	Original study
0.352872	1.1e-09	0.393919	4.01e-12	87	DBS1	UV light	Skin-Melanoma	WG	Alexandrov et al. 2020	Original study
0.0369856	0.322071	0.00172296	0.65613	30	DBS2	Tobacco smoking	Kidney-RCC	WG	Alexandrov et al. 2020	Original study
0.119882	2.95e-09	0.078386	4.33e-07	273	DBS2	Tobacco smoking	Liver-HCC	WG	Alexandrov et al. 2020	Original study
0.818428	8.3e-08	0.465657	5.12e-06	21	DBS2	Tobacco smoking	Lung-AdenoCA	WG	Alexandrov et al. 2020	Original study
0.37686	5.26e-06	0.381436	5.1e-06	46	DBS2	Tobacco smoking	Lung-SCC	WG	Alexandrov et al. 2020	Original study
0.0437892	0.196637	0.0433296	0.210153	36	DBS2	Tobacco smoking	Ovary-AdenoCA	WG	Alexandrov et al. 2020	Original study
0.071776	0.0158621	0.09049	0.0038287	82	ID3	Tobacco smoking	Kidney-RCC	WG	Alexandrov et al. 2020	Original study
0.417461	2.14e-37	0.326919	3.53e-34	288	ID3	Tobacco smoking	Liver-HCC	WG	Alexandrov et al. 2020	Original study
0.563362	1.47e-05	0.385645	4.36e-05	27	ID3	Tobacco smoking	Lung-AdenoCA	WG	Alexandrov et al. 2020	Original study
0.644607	9.11e-13	0.617922	5.55e-12	46	ID3	Tobacco smoking	Lung-SCC	WG	Alexandrov et al. 2020	Original study
0.0289419	0.42688	0.0133224	0.538796	24	ID3	Tobacco smoking	Panc-Endocrine	WG	Alexandrov et al. 2020	Original study
0.236023	3.85e-05	0.262334	1.26e-05	60	ID3	Tobacco smoking	Prost-AdenoCA	WG	Alexandrov et al. 2020	Original study
0.147954	0.000690657	0.163029	0.000414682	75	ID13	UV light	Skin-Melanoma	WG	Alexandrov et al. 2020	Original study
0.787172	5.49e-121	0.53474	4.04e-102	356	SBS4	Tobacco smoking	Lung-SCex	WG	Yoshida et al. 2020	Signet
0.535343	4.01e-160	0.63868	6.35e-233	951	SBS4	Tobacco smoking	Liver-LCM	WG	Ng et al. 2021	Signet
0.358094	1.69e-86	0.277042	3.56e-87	879	SBS7_	UV light	Skin-Bulk	Exome	Olafsson et al. 2023	Signet
0.252952	3.62e-40	0.0431835	2.32e-11	606	SBS18	Oxidative damage	Colon-LCM	WG	Olafsson et al. 2020	Signet
0.703857	1.67193e-63	0.504368	2.17184e-61	235	SBS4	Tobacco smoking	Lung-SCex	WG	Yoshida et al. 2020	SigProfiler
0.770249	1.42397e-143	0.70286	9.65624e-146	445	SBS4	Tobacco smoking	Liver-LCM	WG	Ng et al. 2021	SigProfiler
0.584599	4.75031e-62	0.0404063	3.60086e-09	317	SBS18	Oxidative damage	Colon-LCM	WG	Olafsson et al. 2020	SigProfiler
0.87895	1.4362e-173	0.782222	1.96647e-173	376	SBS4	Tobacco smoking	Lung-SCex	WG	Yoshida et al. 2020	Original study
0.308796	2.91866e-42	0.310787	1.68059e-43	505	SBS4	Tobacco smoking	Liver-LCM	WG	Ng et al. 2021	Original study
0.657647	1.46596e-278	0.0571617	5.63024e-50	1189	SBS18	Oxidative damage	Colon-LCM	WG	Olafsson et al. 2020	Original study
0.407376	0.000195015	0.19776	0.00518951	29	SBS7b	UV light	Skin-Bulk	WG	Saini et al. 2021	Original study
0.459033	2.83012e-05	0.254157	0.000817839	31	DBS1	UV light	Skin-Bulk	WG	Saini et al. 2021	Original study
0.788369	0.000262669	0.0694393	0.147431	11	SBS7_	UV light	Skin-Bulk	WG	King et al. 2021	Original study

## Sheet: Supplementary table 2
COSMIC Signature	Etiology
SBS4	Tobacco smoking
SBS18	Oxidative damage
SBS7a	UV light
SBS7b	UV light
SBS7c	UV light
SBS7d	UV light
SBS11	Temozolomide
SBS22	Aristolochic acid
SBS24	Aflatoxin
SBS25	Chemotherapy
SBS29	Tobacco chewing
SBS31	Platinum chemo
SBS32	Azathioprine
SBS35	Platinum chemo
SBS38	UV light
SBS42	Haloalkane
SBS86	Chemotherapy
SBS87	Thiopurine
SBS88	Colibactin
SBS90	Duocarmycin
SBS92	Tobacco smoking
SBS99	Melphalan
DBS1	UV light
DBS2	Tobacco smoking
DBS5	Platinum chemo
DBS20	Aristolochic acid
ID3	Tobacco smoking
ID13	UV light
ID18	Colibactin
ID23	Aristolochic acid

## Sheet: Supplementary table 3
Publication	Mutation file	Signature method in original publication	Signature attribution file in original publication
Yoshida et al. 2020	https://data.mendeley.com/public-files/datasets/b53h2kwpyy/files/5310f033-9b4a-41e5-bb45-666996b0fe89/file_downloaded	HDP	Kindly provided by Kenichi Yoshida
Ng et al. 2021	https://data.mendeley.com/datasets/283gy325fk/1	HDP	mutsig.counts.per.cluster.Rdata at https://www.nature.com/articles/s41586-021-03974-6#MOESM1
Olafsson et al. 2020	*txt files at https://data.mendeley.com/datasets/x3vsxpspn4/2. Note that phylogenetic trees are provided at Phylogenetic_trees_SBS/	HDP	https://ars.els-cdn.com/content/image/1-s2.0-S0092867420308138-mmc2.zip
Olafsson et al. 2023	binomial_filtering/binomial_filters/*_genotype_sbs.txt at https://data.mendeley.com/datasets/phvh82vd9g/1	HDP	Not used. SBS1 and SBS5 were reported together.
Wang et al. 2023	small_bowel/data/somatic_mutations/snp/* at https://github.com/YichenWang1/small_bowel.git	HDP	Supplementary Table 4 at https://static-content.springer.com/esm/art%3A10.1038%2Fs41588-022-01296-5/MediaObjects/41588_2022_1296_MOESM4_ESM.xlsx
Saini et al. 2021	-	MutationalPatterns	https://journals.plos.org/plosgenetics/article/file?type=supplementary&id=10.1371/journal.pgen.1009302.s012
King et al. 2023	-	SigProfiler	Supplementary Table 3 at https://static-content.springer.com/esm/art%3A10.1038%2Fs41588-023-01468-x/MediaObjects/41588_2023_1468_MOESM3_ESM.xlsx
Ganz et al. 2024	https://www.cell.com/cms/10.1016/j.cell.2024.02.025/attachment/4fff94ea-32a0-44ae-b3ac-2f9b16550276/mmc3.xlsx	-	-
Abascal et al. 2021	https://static-content.springer.com/esm/art%3A10.1038%2Fs41586-021-03477-4/MediaObjects/41586_2021_3477_MOESM3_ESM.xlsx	-	-
Jonsson et al. 2017	https://static-content.springer.com/esm/art%3A10.1038%2Fnature24018/MediaObjects/41586_2017_BFnature24018_MOESM2_ESM.zip	-	-
Sasani et al. 2019	https://github.com/elifesciences-publications/ceph-dnm-manuscript	-	-
